# Supplementary material for: Assessment of musical interventions and its effect on blood pressure among United States populations: a systematic review and meta-analysis
Source: Front Cardiovasc Med. 2024 Oct 15;11:1405455. doi: 10.3389/fcvm.2024.1405455 (PMC11519815; doi:10.3389/fcvm.2024.1405455)
Supplement: Supplementary file 1 [file Table1.xlsx]

## Sheet: Supplementary Table 1
Author (Year)	Experimental Condition vs. Control	Study Design	Sample Size	Female n (%)	Male n (%)	Race/Ethnicity
Alam (2016)45	Guided Imagery vs. Relaxing Music vs. Control	RCT	155	65 (42)	90 (58)	Not Reported
Allen (2011)46	After Yoga and Rest vs. Before	Within Subjects	149	84 (56)	65 (44)	White; Black; Asian; Chose Not to Answer; Other
Aragon (2002)47	After Music vs. Before Music	Quasi Experimental Design	17	7 (41)	10 (59)	Not Reported
Augustin (1996)48	Music vs. No Music	Quantitative, experimental research design	42	17 (41)	25 (59)	White
Barnason (1995)49	Music Therapy vs. Music-Video Therapy vs. Control	Quasi Experimental Design	96	31 (32)	65 (68)	White
Chen (2020)50	After Music vs. Before Music	Pre-experimental pre-test/post-test design	15	8 (53)	7 (47)	White; Black; Hispanic; Asian; Other: American Indian/Eskimo
Chiasson (2013)51	Music vs. No Music	Case-Control	100	35 (35)	65 (65)	Not Reported
Conrad (2007)52	Music vs. No Music	RCT	10	1 (10)	9 (90)	Not Reported
Dubois (1995)53	Music vs. No Music	RCT	49	28 (57)	21 (43)	Not Reported
Eckhouse (2014)54	Music Relation vs. Music and Video Therapy vs. Control	RCT	112	71 (63)	41 (37)	Not Reported
Ferrer (2007)55	Music vs. No Music	RCT	50	26 (52)	24 (48)	Not Reported
Gendolla (2001)56	Positive Music vs. Negative music	Mixed Methods	60	41 (68)	19 (32)	Not Reported
Gosselin (2016)57	Music vs. No Music	RCT	38	35(92)	3(8)	Not Reported
Halbert (2018)58	After Music vs. Before Music	Did Not Report	16	9 (56.25)	7 (43.75)	Not Reported
Hanser (2006)59	Music vs. No Music	RCT	70	70 (100)	0	White; Black; Hispanic; Asian; Mixed Race
Haun (2001)60	Music vs. No Music	Quasi Experimental Design	20	20 (100)	0 (0)	White; Black
Hayes (2003)61	Music vs. No Music	Repeated Measures	198	5 (2.5)	193 (97.5)	Not Reported
Krumhansl (1997)62	Sad Music vs. Fearful Music vs. Happy Music vs. Control	RCT	78	Not reported	Not reported	Not Reported
Kshettry (2006)63	Guided Imagery and Music vs. Nothing	RCT	104	Not Reported	Not Reported	White; Other
Liang (2016)64	After Music vs. Before Music	RCT	23	6 (26)	17 (74)	White
Mandel (2013)65	DSME/T vs. DSME/T & MARI vs. DSME/T & Music Therapy	RCT	199	68 (34)	32 (66)	Not Reported
Rafer (2015)66	Jazz Music vs. No Music	RCT	56	56 (100)	0 (0)	Not Reported
Rao (1998)67	After Music vs. Before Music	Did Not Report	12	6 (50)	6 (50)	Not Reported
Ripley (2014)68	Music vs. No Music	RCT	70	Not Reported	Not Reported	Not Reported
Schandert (2021)69	Music vs. No Music	Pre-/post-study design	71	27 (38)	44 (62)	White; Black; Hispanic; Asian
Shultis (2012)70	Music Therapy vs. Music Medicine vs. Control	RCT	28	19 (69)	9 (31)	White; Black; Asian
Strauser (1997)71	New Age Music vs. Preferred Music vs. control	Independent multiple sample	30	19 (63)	11 (37)	Not Reported
Tsivian (2012)72	Music vs. Headphones vs. Control	RCT	88	0 (0)	88 (100)	White; Black; Other
Vanderboom (2012)73	Music vs. No Music	Pre-test and post-test design	48	39 (81)	9 (19)	White; Black; Mixed Race
Wang (2002)74	Music vs. No Music	RCT	93	38 (41)	55 (59)	White; Black; Other
White (1999)75	Music vs. Quiet vs. Control	RCT	45	11 (24)	34 (76)	White; Black; Hispanic
