# Supplementary material for: Assessment of musical interventions and its effect on blood pressure among United States populations: a systematic review and meta-analysis
Source: Front Cardiovasc Med. 2024 Oct 15;11:1405455. doi: 10.3389/fcvm.2024.1405455 (PMC11519815; doi:10.3389/fcvm.2024.1405455)
Supplement: Supplementary file 2 [file Table2.xlsx]

## Sheet: Supplementary Table 2
Author (Year)	Age Range	Study Setting	Sample Size (Each Subcategory)	Was BP Reduction Statistically Significant?	Were Patients with HTN Included?
Alam (2016)45	Middle Aged: 45-64; Aged: 65-79	Hospital	Guided Imagery (50) Relaxing Music (54) Control (51)	No	Not Reported
Allen (2011)46	Young Adult: 18-24	School	Treatment and Control (149)	No	Not Reported
Aragon (2002)47	Adult: 25-44; Middle Aged: 45-64; Aged: 65-79	Hospital	Treatment and Control (17)	Yes	Not Reported
Augustin (1996)48	Young Adult: 18-24; Adult: 25-44; Middle Aged: 45-64; Aged: 65-79	Hospital	Music (21) No Music (21)	No	Not Reported
Barnason (1995)49	Adult: 25-44; Middle Aged: 45-64; Aged: 65-79; Elderly: 80+	Hospital	Music Therapy (32) Music-Video Therapy (32) Control (32)	No	Not Reported
Chen (2020)50	Young Adult: 18-24; Adult: 25-44; Middle Aged: 45-64; Aged: 65-79	Dental procedure suite	Treatment and Control (15)	Yes	Not Reported
Chiasson (2013)51	Middle Aged: 45-64; Aged: 65-79	Hospital	Music (25) Control (25)	No	Not Reported
Conrad (2007)52	Middle Aged: 45-64; Aged: 65-79	Hospital	Music (5) Control (5)	No	Not Reported
Dubois (1995)53	Adult: 25-44; Middle Aged: 45-64; Aged: 65-79	Hospital	Music (21) Control (28)	No	Not Reported
Eckhouse (2014)54	Young Adult: 18-24; Adult: 25-44; Middle Aged: 45-64; Aged: 65-79; Elderly: 80+	Hospital	Music Relaxation (38) Music and Video Therapy (35) Control (39)	No	Not Reported
Ferrer (2007)55	Young Adult: 18-24; Adult: 25-44; Middle Aged: 45-64; Aged: 65-79	Hospital	Music (25) Control (25)	Yes	Not Reported
Gendolla (2001)56	Young Adult: 18-24	University	Positive Music (30) Negative Music (30)	Yes	Not Reported
Gosselin (2016)57	Not Reported	University	Music (19) Control (19)	Yes	Not Reported
Halbert (2018)58	Adult: 25-44; Middle Aged: 45-64	Not Reported	Treatment and Control (16)	No	Yes
Hanser (2006)59	Adult: 25-44; Middle Aged: 45-64; Aged: 65-79	Clinic	Music (35) Control (35)	No	Not Reported
Haun (2001)60	Young Adult: 18-24; Adult: 25-44; Middle Aged: 45-64	Not Reported	Music (10) Control (10)	No	Not Reported
Hayes (2003)61	Young Adult: 18-24; Adult: 25-44; Middle Aged: 45-64; Aged: 65-79; Elderly: 80+		Music (100) Control (98)	No	Not Reported
Krumhansl (1997)62	Not Reported	Not Reported	Sad Music (10) Fearful Music (10) Happy Music (10) Control (10)	Yes	Not Reported
Kshettry (2006)63	Middle Aged: 45-64; Aged: 65-79	Hospital	Guided Imagery and Music (56) Control (59)	Yes	Not Reported
Liang (2016)64	Middle Aged: 45-64; Aged: 65-79	Hospital	Treatment and Control (23)	No	Not Reported
Mandel (2013)65	Adult: 25-44; Middle Aged: 45-64; Aged: 65-79; Elderly: 80+	Hospital	DSME/T (64) DSME/T & MARI (68) DSME/T & Music Therapy (67)	No	Not Reported
Rafer (2015)66	Young Adult: 18-24; Adult: 25-44; Middle Aged: 45-64; Aged: 65-79	Hospital	Jazz Music (28) No Music (28)	No	Not Reported
Rao (1998)67	Young Adult: 18-24; Adult: 25-44; Middle Aged: 45-64	Research Center	Treatment and Control (12)	Yes	Not Reported
Ripley (2014)68	Middle Aged: 45-64; Aged: 65-79	Hospital	Music (36) Control (34)	No	Not Reported
Schandert (2021)69	Other: >18	Hospital	Music (35) Control (39)	No	Not Reported
Shultis (2012)70	Adult: 25-44; Middle Aged: 45-64; Aged: 65-79; Elderly: 80+	Hospital	Music Medicine (13) Music Therapy (8) Control (8)	No	Not Reported
Strauser (1997)71	Young Adult: 18-24; Adult: 25-44; Middle Aged: 45-64	Clinic	New Age Music (9) Preferred Music (9) Control (9)	No	Not Reported
Tsivian (2012)72	Middle Aged: 45-64; Aged: 65-79	Hospital	Music (31) Headphones (29) Cibrik (28)	Yes	Not Reported
Vanderboom (2012)73	Young Adult: 18-24; Adult: 25-44; Middle Aged: 45-64; Aged: 65-79	Hospital	Music (24) Control (24)	No	Not Reported
Wang (2002)74	Young Adult: 18-24; Adult: 25-44; Middle Aged: 45-64; Aged: 65-79	Hospital	Music (48) Control (45)	No	Not Reported
White (1999)75	Not Reported	Hospital	Music (15) Quiet (15) Control (15)	No	Not Reported
